# Supplementary material for: Biological Screening and Crystallographic Studies of Hydroxy γ-Lactone Derivatives to Investigate PPARγ Phosphorylation Inhibition
Source: Biomolecules. 2023 Apr 19;13(4):694. doi: 10.3390/biom13040694 (PMC10136296; doi:10.3390/biom13040694)
Supplement: Supplementary file 1 [file biomolecules-13-00694-s001.zip]

Archive with 1 entries (1 files):
- biomolecules-2274397-supplementary.pdf
